# Supplementary material for: Syphilis and the host: multi-omic analysis of host cellular responses to Treponema pallidum provides novel insight into syphilis pathogenesis
Source: Front Microbiol. 2023 Sep 19;14:1254342. doi: 10.3389/fmicb.2023.1254342 (PMC10546344; doi:10.3389/fmicb.2023.1254342)
Supplement: Supplementary file 2 [file Table_1.XLSX]

## Sheet: Sheet1
Gene Symbol	T-Test (p-value) Benjamini-Hochberg (p < 0.00116)	Log2 Fold Change			Supplementary Table 1. List of DE proteins detected in 2 or more biological replicates. Differentially expressed proteins were determined by applying T-Test with significance level p ≤ 0.05 to all proteins detected and quantified in both medium and heavy labels in at least 2 biological replicates, and further Benjamini-Hochberg correction (q = 0.05) was applied to identify high-confidence protein…
CCDC80	0.0076	-2.14
TNFAIP2	0.0012	-1.2
MME	0.022	-1.16
IFIT2	0.0001	-1.11
ADGRG6	0.026	-1.1
TBC1D23	0.009	-0.84
IRF1	0.0015	-0.82
ADGRE5	0.0001	-0.8
CASP7	0.0001	-0.78
EXOSC5	0.0001	-0.75
WRAP53	0.00031	-0.73
FN1	0.0001	-0.69
PXDN	0.0001	-0.64
EEF2K	0.0034	-0.56
LOXL2	0.024	-0.55
FBN1	0.022	-0.52
CTU1	0.0016	-0.51
HSPG2	0.0001	-0.5
WDR7	0.017	-0.49
H1-10	0.0047	-0.48
KTI12	0.0019	-0.48
CSF1	0.0038	-0.45
NID2	0.0002	-0.45
TOP3A	0.023	-0.45
GUF1	0.006	-0.44
MRPL18	0.047	-0.44
ZZEF1	0.00023	-0.43
HTRA1	0.00033	-0.42
HHIP	0.027	-0.41
IFIT3	0.0001	-0.41
SDC4	0.016	-0.41
CCDC88A	0.04	-0.4
CRIM1	0.029	-0.39
H1-0	0.049	-0.39
TUBGCP4	0.018	-0.39
PHKB	0.03	-0.38
PODXL	0.048	-0.38
FTSJ3	0.033	-0.37
GYG1	0.00016	-0.37
MMGT1	0.0001	-0.37
GRB10	0.0035	-0.36
TGFBI	0.0086	-0.36
PCLAF	0.006	-0.35
GCAT	0.0043	-0.34
NAGPA	0.0039	-0.34
AFF4	0.0087	-0.33
GOLGA4	0.0018	-0.33
MECP2	0.0001	-0.33
TMEM41A	0.0057	-0.33
RAD51C	0.022	-0.32
RBM33	0.0086	-0.32
CPEB4	0.022	-0.31
LAMA5	0.0037	-0.31
CD109	0.0035	-0.29
FBXO30	0.00063	-0.29
RPL24	0.014	-0.29
COL12A1	0.0013	-0.28
PAM	0.0001	-0.28
SCFD2	0.0009	-0.28
CBL	0.043	-0.27
NUDT2	0.002	-0.27
TNFRSF10B	0.048	-0.27
CENPB	0.0001	-0.26
LOX	0.0059	-0.26
LMCD1	0.0051	-0.25
SAMD4B	0.03	-0.25
RIOK2	0.036	-0.23
XPO6	0.00015	-0.23
ASCC2	0.0001	-0.22
INTS11	0.0001	-0.22
IPO8	0.012	-0.21
JPT2	0.00029	-0.21
NELFA	0.0018	-0.21
RBMS2	0.021	-0.21
AGRN	0.026	-0.2
DDX54	0.035	-0.2
LSM1	0.018	-0.2
RSL1D1	0.0012	-0.2
ARID2	0.0001	-0.19
BICD2	0.019	-0.19
DYNC2H1	0.045	-0.19
FBXL8	0.011	-0.19
MRPL45	0.035	-0.19
PI4K2A	0.023	-0.19
RNPS1	0.023	-0.19
SPAST	0.028	-0.19
YTHDC2	0.03	-0.19
HK1	0.0001	-0.18
IGFBP4	0.016	-0.18
NOC3L	0.019	-0.18
RACGAP1	0.013	-0.18
PSMB9	0.02	-0.17
STING1	0.00087	-0.17
STUB1	0.0023	-0.17
CCN2	0.016	-0.16
GPALPP1	0.0054	-0.16
HP1BP3	0.00042	-0.16
MRPL38	0.011	-0.16
MT2A	0.018	-0.16
ANKRD28	0.034	-0.15
DCTN2	0.03	-0.15
RPL14	0.013	-0.15
AIDA	0.043	0.15
ALCAM	0.019	0.15
EIF4E	0.041	0.15
VAT1	0.032	0.15
FKBP3	0.0092	0.16
IQGAP3	0.021	0.16
NTPCR	0.025	0.16
TMA7	0.0014	0.16
B3GAT3	0.025	0.17
C5orf24	0.013	0.17
CAPZB	0.034	0.17
UNC119B	0.012	0.17
ACTL6A	0.037	0.18
ZNF185	0.021	0.18
HSPA9	0.00012	0.19
TCEAL4	0.0023	0.19
WASHC3	0.0013	0.19
BSDC1	0.0092	0.2
LYRM7	0.014	0.2
PRDX5	0.024	0.2
STMN1	0.021	0.2
TRIQK	0.031	0.2
CBFB	0.00085	0.21
EFEMP1	0.04	0.21
FSD1	0.0022	0.21
LXN	0.023	0.21
SMAP1	0.016	0.21
UBAP2	0.0012	0.21
DLC1	0.04	0.22
PIGK	0.037	0.22
WDR47	0.013	0.22
ABCA3	0.0035	0.23
TBCE	0.036	0.23
TRADD	0.018	0.23
NT5C3A	0.00017	0.24
PPA2	0.0001	0.24
APOOL	0.023	0.25
FPGS	0.049	0.25
UBFD1	0.03	0.25
RAB23	0.013	0.26
GAK	0.025	0.27
TSC22D2	0.00028	0.27
MLKL	0.032	0.29
GABARAP	0.042	0.3
TFPI	0.014	0.3
TREX1	0.0001	0.33
UBE2E3	0.01	0.33
ACOX1	0.019	0.35
SPPL2A	0.018	0.37
GOLM2	0.022	0.38
RXRB	0.011	0.38
HSPB11	0.027	0.42
ABHD14A-ACY1	0.00085	0.43
TUT7	0.029	0.43
ITSN2	0.0034	0.47
BTN2A1	0.01	0.49
UBR2	0.032	0.52
MCTS1	0.0059	0.57
ALAS1	0.04	0.6
HELZ2	0.0001	0.6
SYNJ1	0.0067	0.63
MACF1	0.047	0.76
