# Supplementary material for: Syphilis and the host: multi-omic analysis of host cellular responses to Treponema pallidum provides novel insight into syphilis pathogenesis
Source: Front Microbiol. 2023 Sep 19;14:1254342. doi: 10.3389/fmicb.2023.1254342 (PMC10546344; doi:10.3389/fmicb.2023.1254342)
Supplement: Supplementary file 3 [file Table_2.XLSX]

## Sheet: Sheet1
Reactome pathway ID	Pathway description	Adjusted p-value	q-value	Gene symbol	Gene count
R-HSA-1474244	Extracellular matrix organization	0.00832787	0.00767041	AGRN/COL12A1/EFEMP1/FBN1/FN1/HSPG2/HTRA1/LAMA5/LOX/LOXL2/NID2/PXDN/SDC4	13			Supplementary Table 2 ReactomePA pathway analysis of DE proteins. P-value was adjusted via BH correction with a q-value of 0.05. Pathways with an adjusted P-value at or below 0.05 were considered significant.
R-HSA-3560801	Defective B3GAT3 causes JDSSDHD	0.0131538	0.0121153	AGRN/B3GAT3/HSPG2/SDC4	4
R-HSA-1566948	Elastic fibre formation	0.0182578	0.0168164	EFEMP1/FBN1/FN1/LOX/LOXL2	5
R-HSA-1971475	A tetrasaccharide linker sequence is required for GAG synthesis	0.0193311	0.017805	AGRN/B3GAT3/HSPG2/SDC4	4
R-HSA-5213460	RIPK1-mediated regulated necrosis	0.0199832	0.0184056	MLKL/STUB1/TNFRSF10B/TRADD	4
R-HSA-5675482	Regulation of necroptotic cell death	0.0199832	0.0184056	MLKL/STUB1/TNFRSF10B/TRADD	4
R-HSA-5218859	Regulated Necrosis	0.0202243	0.0186277	IRF1/MLKL/STUB1/TNFRSF10B/TRADD	5
R-HSA-3000171	Non-integrin membrane-ECM interactions	0.0202243	0.0186277	AGRN/FN1/HSPG2/LAMA5/SDC4	5
R-HSA-3656237	Defective EXT2 causes exostoses 2	0.0202243	0.0186277	AGRN/HSPG2/SDC4	3
R-HSA-3656253	Defective EXT1 causes exostoses 1, TRPS2 and CHDS	0.0202243	0.0186277	AGRN/HSPG2/SDC4	3
R-HSA-2243919	Crosslinking of collagen fibrils	0.0386686	0.0356158	LOX/LOXL2/PXDN	3
R-HSA-3560782	Diseases associated with glycosaminoglycan metabolism	0.0386686	0.0356158	AGRN/B3GAT3/HSPG2/SDC4	4
R-HSA-3560783	Defective B4GALT7 causes EDS, progeroid type	0.0432122	0.0398007	AGRN/HSPG2/SDC4	3
R-HSA-4420332	Defective B3GALT6 causes EDSP2 and SEMDJL1	0.0432122	0.0398007	AGRN/HSPG2/SDC4	3
