# Supplementary material for: Syphilis and the host: multi-omic analysis of host cellular responses to Treponema pallidum provides novel insight into syphilis pathogenesis
Source: Front Microbiol. 2023 Sep 19;14:1254342. doi: 10.3389/fmicb.2023.1254342 (PMC10546344; doi:10.3389/fmicb.2023.1254342)
Supplement: Supplementary file 4 [file Table_3.XLSX]

## Sheet: Sheet1
Gene ontology ID	Description	Adjusted p-value	q-value	Gene symbol	Count
GO:0062023	collagen-containing extracellular matrix	0.000557	0.000516	AGRN/CCDC80/CCN2/COL12A1/EFEMP1/FBN1/FN1/HSPG2/HTRA1/LAMA5/LOXL2/NID2/PXDN/TGFBI	14				Supplementary Table 3 Gene Ontology (GO) cellular compartment analysis of observed DE proteins. P-value was adjusted via BH correction with a q-value of 0.05. Pathways with an adjusted P-value at or below 0.05 were considered significant.
GO:0005874	microtubule	0.00924	0.00857	DCTN2/DYNC2H1/FSD1/GABARAP/MACF1/RACGAP1/SPAST/STMN1/SYNJ1/TBCE/TUBGCP4/WDR47	12
GO:0005759	mitochondrial matrix	0.0158	0.0146	ALAS1/FPGS/GUF1/HSPA9/LYRM7/MRPL18/MRPL38/MRPL45/NUDT2/PPA2/PRDX5/TOP3A	12
GO:0098589	membrane region	0.0154	0.0143	BICD2/CBL/DLC1/HK1/MME/PI4K2A/PODXL/SDC4/TFPI/TRADD	10
GO:0005925	focal adhesion	0.0434	0.0403	ADGRE5/ALCAM/CBL/DLC1/GAK/HSPA9/HSPG2/MME/SDC4/ZNF185	10
GO:0030055	cell-substrate junction	0.0444	0.0411	ADGRE5/ALCAM/CBL/DLC1/GAK/HSPA9/HSPG2/MME/SDC4/ZNF185	10
GO:0005604	basement membrane	1.66e-05	1.54e-05	AGRN/CCDC80/FBN1/FN1/HSPG2/LAMA5/LOXL2/NID2/TGFBI	9
GO:0045121	membrane raft	0.0317	0.0294	CBL/DLC1/HK1/MME/PI4K2A/PODXL/SDC4/TFPI/TRADD	9
GO:0098857	membrane microdomain	0.0317	0.0294	CBL/DLC1/HK1/MME/PI4K2A/PODXL/SDC4/TFPI/TRADD	9
GO:0071203	WASH complex	0.00924	0.00857	CAPZB/TBC1D23/WASHC3	3
