# Supplementary material for: Syphilis and the host: multi-omic analysis of host cellular responses to Treponema pallidum provides novel insight into syphilis pathogenesis
Source: Front Microbiol. 2023 Sep 19;14:1254342. doi: 10.3389/fmicb.2023.1254342 (PMC10546344; doi:10.3389/fmicb.2023.1254342)
Supplement: Supplementary file 5 [file Table_4.XLSX]

## Sheet: Sheet1
Term ID	Term description	Observed gene count	Background gene count	Strength	False discovery rate	Gene symbol
IPR009030	Growth factor receptor cysteine-rich domain superfamily	7	125	1.64	1.58e-06	NID2,CD97,IGFBP4,FBN1,CTGF,HTRA1,EFEMP1		Supplementary Table 4 InterPro protein domain and feature analysis of ECM proteins from STRING cluster analysis.
IPR000742	EGF-like domain	7	233	1.37	3.57e-05	NID2,CD97,LAMA5,FBN1,HSPG2,AGRN,EFEMP1
IPR001881	EGF-like calcium-binding domain	6	121	1.59	3.57e-05	NID2,CD97,FBN1,HSPG2,AGRN,EFEMP1
IPR001791	Laminin G domain	4	57	1.74	0.0017	LAMA5,COL12A1,HSPG2,AGRN
IPR000867	Insulin-like growth factor-binding protein, IGFBP	3	20	2.07	0.0043	IGFBP4,CTGF,HTRA1
IPR000152	EGF-type aspartate/asparagine hydroxylation site	4	96	1.51	0.0074	NID2,CD97,FBN1,EFEMP1
IPR013320	Concanavalin A-like lectin/glucanase domain superfamily	5	219	1.25	0.0074	FSD1,LAMA5,COL12A1,HSPG2,AGRN
IPR018097	EGF-like calcium-binding, conserved site	4	97	1.51	0.0074	NID2,CD97,FBN1,EFEMP1
IPR026823	Complement Clr-like EGF domain	3	26	1.96	0.0074	NID2,FBN1,EFEMP1
IPR002049	Laminin EGF domain	3	37	1.8	0.0119	LAMA5,HSPG2,AGRN
IPR001695	Lysyl oxidase	2	5	2.5	0.0201	LOX,LOXL2
IPR019828	Lysyl oxidase, conserved site	2	5	2.5	0.0201	LOX,LOXL2
IPR000034	Laminin IV	2	8	2.29	0.0364	LAMA5,HSPG2
