# Supplementary material for: Syphilis and the host: multi-omic analysis of host cellular responses to Treponema pallidum provides novel insight into syphilis pathogenesis
Source: Front Microbiol. 2023 Sep 19;14:1254342. doi: 10.3389/fmicb.2023.1254342 (PMC10546344; doi:10.3389/fmicb.2023.1254342)
Supplement: Supplementary file 6 [file Table_5.XLSX]

## Sheet: Sheet1
Reactome pathway ID	Pathway description	Observed gene count	Background gene count	Strength	False discovery rate	Gene symbol
HSA-1474244	Extracellular matrix organization	12	301	1.49	2.1e-12	NID2,LOX,LAMA5,COL12A1,FBN1,FN1,HTRA1,SDC4,HSPG2,AGRN,LOXL2,EFEMP1		Supplementary table 5. Reactome pathway overrepresentation analysis of ECM localized proteins identified from STRING cluster analysis.
HSA-1566948	Elastic fibre formation	5	45	1.94	4.89e-06	LOX,FBN1,FN1,LOXL2,EFEMP1
HSA-3000171	Non-integrin membrane-ECM interactions	5	59	1.82	1.16e-05	LAMA5,FN1,SDC4,HSPG2,AGRN
HSA-1474228	Degradation of the extracellular matrix	6	140	1.53	1.17e-05	LAMA5,COL12A1,FBN1,FN1,HTRA1,HSPG2
HSA-3560801	Defective B3GAT3 causes JDSSDHD	4	20	2.19	1.17e-05	B3GAT3,SDC4,HSPG2,AGRN
HSA-1971475	A tetrasaccharide linker sequence is required for GAG synthesis	4	26	2.08	2e-05	B3GAT3,SDC4,HSPG2,AGRN
HSA-3656237	Defective EXT2 causes exostoses 2	3	14	2.22	0.00027	SDC4,HSPG2,AGRN
HSA-3656253	Defective EXT1 causes exostoses 1, TRPS2 and CHDS	3	14	2.22	0.00027	SDC4,HSPG2,AGRN
HSA-3000178	ECM proteoglycans	4	76	1.61	0.00055	LAMA5,FN1,HSPG2,AGRN
HSA-3560783	Defective B4GALT7 causes EDS, progeroid type	3	20	2.07	0.00055	SDC4,HSPG2,AGRN
HSA-4420332	Defective B3GALT6 causes EDSP2 and SEMDJL1	3	20	2.07	0.00055	SDC4,HSPG2,AGRN
HSA-2024096	HS-GAG degradation	3	22	2.03	0.0006	SDC4,HSPG2,AGRN
HSA-216083	Integrin cell surface interactions	4	85	1.57	0.00064	FBN1,FN1,HSPG2,AGRN
HSA-3000157	Laminin interactions	3	30	1.89	0.0012	NID2,LAMA5,HSPG2
HSA-2022928	HS-GAG biosynthesis	3	31	1.88	0.0013	SDC4,HSPG2,AGRN
HSA-2129379	Molecules associated with elastic fibres	3	38	1.79	0.0022	FBN1,FN1,EFEMP1
HSA-975634	Retinoid metabolism and transport	3	44	1.73	0.003	SDC4,HSPG2,AGRN
HSA-2022090	Assembly of collagen fibrils and other multimeric structures	3	61	1.59	0.0066	LOX,COL12A1,LOXL2
HSA-2243919	Crosslinking of collagen fibrils	2	18	1.94	0.0233	LOX,LOXL2
HSA-8957275	Post-translational protein phosphorylation	3	107	1.34	0.0271	IGFBP4,FBN1,FN1
HSA-381426	Regulation of Insulin-like Growth Factor (IGF) transport and uptake by Insulin-like Growth Factor Binding Proteins (IGFBPs)	3	124	1.28	0.0386	IGFBP4,FBN1,FN1
HSA-3000170	Syndecan interactions	2	27	1.76	0.0422	FN1,SDC4
HSA-8874081	MET activates PTK2 signaling	2	30	1.72	0.0499	LAMA5,FN1
