# Supplementary material for: Syphilis and the host: multi-omic analysis of host cellular responses to Treponema pallidum provides novel insight into syphilis pathogenesis
Source: Front Microbiol. 2023 Sep 19;14:1254342. doi: 10.3389/fmicb.2023.1254342 (PMC10546344; doi:10.3389/fmicb.2023.1254342)
Supplement: Supplementary file 7 [file Table_6.XLSX]

## Sheet: Sheet1
Gene Symbol	Gene ID	Degree				Supplementary table 6. List of transcription factors and their degree of connectivity across DE genes using NetworkAnalyst TF-Gene interaction network and the JASPAR transcription factor databases within Network analyst. Gene symbol and ID are listed, and degree represented the numbers of interactions with DE proteins from our study.
FOXC1	2296	107
GATA2	2624	69
YY1	7528	62
FOXL1	2300	47
NFKB1	4790	42
NFIC	4782	41
E2F1	1869	39
PPARG	5468	35
HINFP	25988	34
TFAP2A	7020	34
CREB1	1385	32
HOXA5	3202	32
JUN	3725	31
USF2	7392	31
MEF2A	4205	30
TP53	7157	30
SRF	6722	29
NFYA	4800	26
RELA	5970	26
POU2F2	5452	25
SREBF1	6720	24
GATA3	2625	21
STAT3	6774	21
SP1	6667	20
PRRX2	51450	19
FOS	2353	18
KLF5	688	18
CEBPB	1051	17
HNF4A	3172	17
NRF1	4899	17
ELK1	2002	16
NKX3-2	5076	15
PAX2	579	15
TFAP2C	7022	15
ARID3A	1820	14
JUND	3727	14
TEAD1	7003	14
BRCA1	2005	13
ELK4	2099	13
ESR1	3660	13
IRF2	4149	13
MAX	672	13
TP63	8626	13
E2F6	1876	12
FOXF2	2295	12
NR2F1	639	12
PRDM1	6772	12
STAT1	7025	12
FOXA1	3169	11
SREBF2	6721	10
USF1	7391	10
EGR1	1958	9
ZNF354C	30832	8
PDX1	3651	7
REL	5966	7
RUNX2	860	7
ELF5	1482	6
NKX2-5	2001	6
NR3C1	2908	6
SOX5	6660	6
EN1	2019	4
E2F4	1874	3
ARNT	405	2
KLF4	4773	2
NFATC2	4801	2
NFYB	6663	2
SOX10	6689	2
SPIB	9314	2
ESR2	135935	1
ESRRB	2100	1
FEV	2103	1
FOXD1	2297	1
FOXI1	2299	1
HNF1B	4929	1
NOBOX	54738	1
NR4A2	64321	1
RUNX1	6928	1
SOX17	861	1
